# Supplementary material for: Defining the Geographical Range of the Plasmodium knowlesi Reservoir
Source: PLoS Negl Trop Dis. 2014 Mar 27;8(3):e2780. doi: 10.1371/journal.pntd.0002780 (PMC3967999; doi:10.1371/journal.pntd.0002780)
Supplement: Table S2 — An Excel file containing the scores assigned to each subnational area when parasite evidence was excluded and the scores generated when each individual evidence class was removed. (XLSX) [file pntd.0002780.s004.xlsx]

## Sheet: Sheet1
Subnational area	overall score	parasite presence	score (excluding evidence for parasite presence)
Subnational area	full final score		no other factor excluded	fascicularis score excluded	nemestrina score excluded	intro. host population scores excluded	leonina score excluded	score for host absence exlcuded	scores for Leucosphyrus Complex excluded	scores for other sylvatic vectors excluded	scores for other human malaria vectors excluded	score for vector absence excluded	score for other human malarias excluded
Cambodia
Kampong Chhnang	6	0	6	5	6	6	6	6	5	6	6	6	6
Kampot	6	0	6	5	6	6	6	6	5	6	6	6	6
Kampong Speu	6	0	6	5	6	6	6	6	5	6	6	6	6
Kep	6	0	6	5	6	6	6	6	5	6	6	6	6
Stung Treng	6	0	6	5	6	6	6	6	5	6	6	6	6
Takeo	6	0	6	5	6	6	6	6	5	6	6	6	6
Kampong Thom	6	0	6	5	6	6	6	6	5	6	6	6	6
Sihanoukville	6	0	6	5	6	6	6	6	5	6	6	6	6
Prey Veng	6	0	6	5	6	6	6	6	5	6	6	6	6
Kandal	6	0	6	3	6	6	6	6	5	6	6	6	6
Phnom Penh	6	0	6	3	6	6	6	6	5	6	6	6	6
Koh Kong	6	0	6	5	6	6	6	6	5	6	6	6	6
Pursat	6	0	6	5	6	6	6	6	5	6	6	6	6
Ratanak Kiri	6	0	6	5	6	6	6	6	5	6	6	6	6
Preah Vihear	6	0	6	5	6	6	6	6	5	6	6	6	6
Battambang	6	0	6	5	6	6	6	6	5	6	6	6	6
Mondul Kiri	6	0	6	5	6	6	6	6	5	6	6	6	6
Pailin	9	1	6	5	6	6	6	6	5	6	6	6	6
Oddar Meanchey	6	0	6	5	6	6	6	6	5	6	6	6	6
Kampong Cham	6	0	6	5	6	6	6	6	5	6	6	6	6
Banteay Meanchey	6	0	6	5	6	6	6	6	5	6	6	6	6
Siemreap	6	0	6	5	6	6	6	6	5	6	6	6	6
Svay Rieng	6	0	6	5	6	6	6	6	5	6	6	6	6
Kratie	6	0	6	5	6	6	6	6	5	6	6	6	6
Thailand
Nan	5	0	5	5	5	5	3	5	4	5	5	5	5
Krabi	6	0	6	6	6	6	6	6	5	6	6	6	6
Nakhon Sawan	6	0	6	5	6	6	6	6	5	6	6	6	6
Samut Prakarn	6	0	6	3	6	6	6	6	5	6	6	6	6
Chiang Mai	5	0	5	5	5	5	3	5	4	5	5	5	5
Nong Bua Lamphu	2	0	2	2	2	2	0	2	1	2	2	2	5
Lampang	6	0	6	5	6	6	6	6	5	6	6	6	6
Chaiyaphum	6	0	6	5	6	6	6	6	5	6	6	6	6
Suphanburi	6	0	6	5	6	6	6	6	5	6	6	6	6
Singburi	6	0	6	3	6	6	6	6	5	6	6	6	6
Sa Kaeo	6	0	6	5	6	6	6	6	5	6	6	6	6
Chiang Rai	5	0	5	5	5	5	3	5	4	5	5	5	5
Phetchaburi	6	0	6	5	6	6	6	6	5	6	6	6	6
Kalasin	3	0	3	0	3	3	3	3	2	3	3	3	6
Loei	3	0	3	2	3	3	3	3	2	3	3	3	6
Nakhon Nayok	6	0	6	5	6	6	6	6	5	6	6	6	6
Tak	9	1	6	5	6	6	6	6	5	6	6	6	6
Mae Hong Son	5	0	5	5	5	5	3	5	4	5	5	5	5
Pattani	6	0	6	6	6	6	6	6	5	6	6	6	6
Khon Kaen	3	0	3	2	3	3	3	3	2	3	3	3	6
Phatthalung	6	0	6	6	6	6	6	6	5	6	6	6	6
Phuket	6	0	6	6	6	6	6	6	5	6	6	6	6
Phitsanulok	6	0	6	5	6	6	6	6	5	6	6	6	6
Bangkok	6	0	6	3	6	6	6	6	5	6	6	6	6
Nakhon Si Thammarat	6	0	6	6	6	6	6	6	5	6	6	6	6
Mukdahan	6	0	6	5	6	6	6	6	5	6	6	6	6
Ranong	9	1	6	6	6	6	6	6	5	6	6	6	6
Roi Et	3	0	3	0	3	3	3	3	2	3	3	3	6
Trad	6	0	6	5	6	6	6	6	5	6	6	6	6
Pathum Thani	6	0	6	3	6	6	6	6	5	6	6	6	6
Phichit	6	0	6	3	6	6	6	6	5	6	6	6	6
Ratchaburi	6	0	6	5	6	6	6	6	5	6	6	6	6
Amnat Charoen	3	0	3	2	3	3	3	3	2	3	3	3	6
Lopburi	6	0	6	5	6	6	6	6	5	6	6	6	6
Kanchanaburi	6	0	6	5	6	6	6	6	5	6	6	6	6
Surin	6	0	6	5	6	6	6	6	5	6	6	6	6
Yala	9	1	6	6	6	6	6	6	5	6	6	6	6
Satun	6	0	6	6	6	6	6	6	5	6	6	6	6
Samut Sakhon	6	0	6	3	6	6	6	6	5	6	6	6	6
Kampaeng Phet	6	0	6	5	6	6	6	6	5	6	6	6	6
Chonburi	6	0	6	5	6	6	6	6	5	6	6	6	6
Songkhla	6	0	6	6	6	6	6	6	5	6	6	6	6
Ang Thong	6	0	6	3	6	6	6	6	5	6	6	6	6
Surat Thani	6	0	6	6	6	6	6	6	5	6	6	6	6
Phangnga	6	0	6	6	6	6	6	6	5	6	6	6	6
Nong Khai	2	0	2	2	2	2	0	2	1	2	2	2	5
Si Saket	6	0	6	5	6	6	6	6	5	6	6	6	6
Prachuap Khilikhan	9	1	6	5	6	6	6	6	5	6	6	6	6
Uthai Thani	6	0	6	5	6	6	6	6	5	6	6	6	6
Nonthaburi	6	0	6	3	6	6	6	6	5	6	6	6	6
Udon Thani	3	0	3	3	3	0	3	3	2	3	3	3	6
Rayong	6	0	6	5	6	6	6	6	5	6	6	6	6
Trang	6	0	6	6	6	6	6	6	5	6	6	6	6
Ubon Ratchathani	6	0	6	5	6	6	6	6	5	6	6	6	6
Sukhothai	6	0	6	5	6	6	6	6	5	6	6	6	6
Maha Sarakham	3	0	3	0	3	3	3	3	2	3	3	3	6
Phrae	5	0	5	5	5	5	3	5	4	5	5	5	5
Buriram	6	0	6	5	6	6	6	6	5	6	6	6	6
Chainat	6	0	6	3	6	6	6	6	5	6	6	6	6
Nakhon Phanom	3	0	3	2	3	3	3	3	2	3	3	3	6
Saraburi	6	0	6	5	6	6	6	6	5	6	6	6	6
Chachoengsao	6	0	6	5	6	6	6	6	5	6	6	6	6
Yasothon	6	0	6	3	6	6	6	6	5	6	6	6	6
Nakhon Pathom	6	0	6	3	6	6	6	6	5	6	6	6	6
Phayao	5	0	5	5	5	5	3	5	4	5	5	5	5
Nakhon Ratchasima	6	0	6	5	6	6	6	6	5	6	6	6	6
Uttaradit	6	0	6	5	6	6	6	6	5	6	6	6	6
Samut Songkham	6	0	6	3	6	6	6	6	5	6	6	6	6
Chanthaburi	9	1	6	5	6	6	6	6	5	6	6	6	6
Chumphon	6	0	6	6	6	6	6	6	5	6	6	6	6
Narathiwat	9	1	6	6	6	6	6	6	5	6	6	6	6
Phra Nakhon Si Ayudhya	6	0	6	3	6	6	6	6	5	6	6	6	6
Phetchabun	6	0	6	5	6	6	6	6	5	6	6	6	6
Phachinburi	6	0	6	5	6	6	6	6	5	6	6	6	6
Lamphun	5	0	5	5	5	5	3	5	4	5	5	5	5
Sakon Nakhon	-1	0	-1	-1	-1	-1	-1	0	-2	-1	-1	-1	2
Myanmar
Bago East Division	6	0	6	5	6	6	6	6	5	6	6	6	6
Shan State (North& East)	9	1	5	5	5	5	3	5	4	5	5	5	5
Kayin State	6	0	6	5	6	6	6	6	5	6	6	6	6
Magway Division	6	0	6	5	6	6	6	6	5	6	6	6	6
Mon State	6	0	6	5	6	6	6	6	5	6	6	6	6
Kachin State	5	0	5	5	5	5	3	5	4	5	5	5	5
Yangon Division	6	0	6	5	6	6	6	6	5	6	6	6	6
Bago West Division	6	0	6	5	6	6	6	6	5	6	6	6	6
Shan State (South)	5	0	5	5	5	5	3	5	4	5	5	5	5
Kayah State	5	0	5	5	5	5	3	5	4	5	5	5	5
Chin State	5	0	5	5	5	5	3	5	4	5	5	5	5
Sagaing Division	5	0	5	5	5	5	3	5	4	5	5	5	5
Mandalay Division	5	0	5	5	5	5	3	5	4	5	5	5	5
Ayeyarwady Division	6	0	6	5	6	6	6	6	5	6	6	6	6
Tanintharyi Division	9	1	6	6	6	6	6	6	5	6	6	6	6
Rakhine State	6	0	6	5	6	6	6	6	5	6	6	6	6
Laos
Vientiane	5	0	5	5	5	5	3	5	4	5	5	5	5
Louang-Namtha	5	0	5	5	5	5	3	5	4	5	5	5	5
Bolikhamxai	5	0	5	5	5	5	3	5	4	5	5	5	5
Houaphan	1	0	1	1	1	1	-1	1	1	-1	1	1	4
Champasak	6	0	6	5	6	6	6	6	5	6	6	6	6
Xekong	6	0	6	5	6	6	6	6	5	6	6	6	6
Xiangkhouang	5	0	5	5	5	5	3	5	4	5	5	5	5
Oudomxai	5	0	5	5	5	5	3	5	4	5	5	5	5
Khammouan	6	0	6	5	6	6	6	6	5	6	6	6	6
Salavan	6	0	6	5	6	6	6	6	5	6	6	6	6
Louangphabang	5	0	5	5	5	5	3	5	4	5	5	5	5
Attapu	6	0	6	5	6	6	6	6	5	6	6	6	6
Savannakhet	6	0	6	5	6	6	6	6	5	6	6	6	6
Phongsali	5	0	5	5	5	5	3	5	4	5	5	5	5
Bokeo	5	0	5	5	5	5	3	5	4	5	5	5	5
Xaignabouli	5	0	5	5	5	5	3	5	4	5	5	5	5
Vientiane capital	5	0	5	5	5	5	3	5	4	5	5	5	5
Vietnam
Da Nang	6	0	6	5	6	6	6	6	5	6	6	6	6
Ho Chi Minh	6	0	6	5	6	6	6	6	5	6	6	6	6
Tuyen Quang	0	0	0	0	0	0	0	2	0	-2	0	0	0
Bac Giang	0	0	0	0	0	0	0	2	0	-2	0	0	0
Nghe An	4	0	4	4	4	4	2	4	4	2	4	4	4
Bac Lieu	6	0	6	3	6	6	6	6	5	6	6	6	6
An Giang	6	0	6	5	6	6	6	6	5	6	6	6	6
Dien Bien Phu	1	0	1	1	1	1	1	2	1	-1	1	1	1
Can Tho	6	0	6	3	6	6	6	6	5	6	6	6	6
Thai Nguyen	0	0	0	0	0	0	0	2	0	-2	0	0	0
Vinh Phuc	0	0	0	0	0	0	0	2	0	-2	0	0	0
Tay Ninh	6	0	6	5	6	6	6	6	5	6	6	6	6
Thai Binh	0	0	0	0	0	0	0	2	0	-2	0	0	0
Nam Dinh	0	0	0	0	0	0	0	2	0	-2	0	0	0
Lam Dong	6	0	6	5	6	6	6	6	5	6	6	6	6
Kon Tum	6	0	6	5	6	6	6	6	5	6	6	6	6
Ninh Thuan	9	1	6	5	6	6	6	6	5	6	6	6	6
Quang Tri	6	0	6	5	6	6	6	6	5	6	6	6	6
Hai Phong	0	0	0	0	0	0	0	2	0	-2	0	0	0
Binh Duong	6	0	6	5	6	6	6	6	5	6	6	6	6
Lao Cai	0	0	0	0	0	0	0	2	0	-2	0	0	0
Hau Giang	6	0	6	3	6	6	6	6	5	6	6	6	6
Ba Ria Vung Tau	6	0	6	5	6	6	6	6	5	6	6	6	6
Ha Tay	0	0	0	0	0	0	0	2	0	-2	0	0	0
Cao Bang	0	0	0	0	0	0	0	2	0	-2	0	0	0
Khanh Hoa	9	1	6	5	6	6	6	6	5	6	6	6	6
Bac Kan	0	0	0	0	0	0	0	2	0	-2	0	0	0
Dong Thap	6	0	6	3	6	6	6	6	5	6	6	6	6
Ben Tre	6	0	6	3	6	6	6	6	5	6	6	6	6
Ca Mau	6	0	6	3	6	6	6	6	5	6	6	6	6
Thanh Hoa	1	0	1	1	1	1	1	2	1	-1	1	1	1
Long An	6	0	6	5	6	6	6	6	5	6	6	6	6
Quang Nam	6	0	6	5	6	6	6	6	5	6	6	6	6
Binh Dinh	6	0	6	5	6	6	6	6	5	6	6	6	6
Ha Noi	0	0	0	0	0	0	0	2	0	-2	0	0	0
Kien Giang	6	0	6	5	6	6	6	6	5	6	6	6	6
Hai Duong	0	0	0	0	0	0	0	2	0	-2	0	0	0
Tien Giang	6	0	6	5	6	6	6	6	5	6	6	6	6
Dong Nai	6	0	6	5	6	6	6	6	5	6	6	6	6
Quang Ngai	6	0	6	5	6	6	6	6	5	6	6	6	6
Gia Lai	6	0	6	5	6	6	6	6	5	6	6	6	6
Ninh Binh	0	0	0	0	0	0	0	2	0	-2	0	0	0
Bac Ninh	0	0	0	0	0	0	0	2	0	-2	0	0	0
Ha Nam	0	0	0	0	0	0	0	2	0	-2	0	0	0
Binh Phuoc	6	0	6	5	6	6	6	6	5	6	6	6	6
Dak Nong	6	0	6	5	6	6	6	6	5	6	6	6	6
Son La	1	0	1	1	1	1	1	2	1	-1	1	1	1
Phu Tho	0	0	0	0	0	0	0	2	0	-2	0	0	0
Yen Bai	0	0	0	0	0	0	0	2	0	-2	0	0	0
Quang Binh	6	0	6	5	6	6	6	6	5	6	6	6	6
Hoa Binh	0	0	0	0	0	0	0	2	0	-2	0	0	0
Phu Yen	6	0	6	5	6	6	6	6	5	6	6	6	6
Ha Giang	0	0	0	0	0	0	0	2	0	-2	0	0	0
Hung Yen	0	0	0	0	0	0	0	2	0	-2	0	0	0
Quang Ninh	0	0	0	0	0	0	0	2	0	-2	0	0	0
Dak Lak	6	0	6	5	6	6	6	6	5	6	6	6	6
Soc Trang	6	0	6	3	6	6	6	6	5	6	6	6	6
Vinh Long	6	0	6	3	6	6	6	6	5	6	6	6	6
Tra Vinh	6	0	6	3	6	6	6	6	5	6	6	6	6
Binh Thuan	6	0	6	5	6	6	6	6	5	6	6	6	6
Lang Son	0	0	0	0	0	0	0	2	0	-2	0	0	0
Lai Chau	1	0	1	1	1	1	1	2	1	-1	1	1	1
Thua Thien Hue	6	0	6	5	6	6	6	6	5	6	6	6	6
Ha Tinh	4	0	4	4	4	4	2	4	4	2	4	4	4
Malaysia
Selangor	9	1	6	6	6	6	6	6	5	6	6	6	6
Pulau Pinang	9	1	6	6	6	6	6	6	5	6	6	6	6
Sarawak	9	1	6	6	6	6	6	6	5	6	6	6	6
Perak	9	1	6	6	6	6	6	6	5	6	6	6	6
Melaka	9	1	6	6	6	6	6	6	5	6	6	6	6
Kedah-	9	1	6	6	6	6	6	6	5	6	6	6	6
Sabah-	9	1	6	6	6	6	6	6	5	6	6	6	6
Terengganu-	6	0	6	6	6	6	6	6	5	6	6	6	6
Perlis	6	0	6	6	6	6	6	6	5	6	6	6	6
Kelantan	9	1	6	6	6	6	6	6	5	6	6	6	6
Pahang-	9	1	6	6	6	6	6	6	5	6	6	6	6
Labuan	2	0	2	2	2	2	2	3	1	2	2	2	2
Johor	9	1	6	6	6	6	6	6	5	6	6	6	6
Kuala Lumpur	7	1	6	6	6	6	6	6	5	6	6	6	6
Negeri Sembilan	6	0	6	6	6	6	6	6	5	6	6	6	6
Banggi	9	1	6	6	6	3	6	6	5	6	6	6	6
Tiga	0	0	0	0	0	0	0	1	0	0	-1	0	0
Langkawi archipelago	6	0	6	6	6	3	6	6	5	6	6	6	6
Redang+	6	0	6	6	6	3	6	6	5	6	6	6	6
Tioman	6	0	6	6	3	6	6	6	5	6	6	6	6
Brunei	6	0	6	6	6	6	6	6	5	6	6	6	6
Philippines
Babuyan	0	0	0	0	0	0	0	1	0	0	-1	0	0
Balabac	6	0	6	6	6	6	6	6	5	6	6	6	6
Balut+	5	0	5	5	5	5	5	5	5	3	5	5	5
Bantayan	-2	0	-2	-2	-2	-2	-2	-1	-2	-4	-2	-2	1
Banton	1	0	1	1	1	1	1	2	1	-1	1	1	1
Basilan+	5	0	5	5	5	5	5	5	5	3	5	5	5
Batanes	-3	0	-3	-3	-3	-3	-3	-1	-3	-4	-3	-3	0
Bohol	2	0	2	2	2	2	2	2	2	0	2	2	5
Burias	-2	0	-2	-2	-2	-2	-2	-1	-2	-4	-2	-2	1
Busuanga+	5	0	5	5	5	5	5	5	5	3	5	5	5
Camiguin	2	0	2	2	2	2	2	2	2	0	2	2	5
Camotes	-2	0	-2	-2	-2	-2	-2	-1	-2	-4	-2	-2	1
Catanduanes	2	0	2	2	2	2	2	2	2	0	2	2	5
Cebu	-2	0	-2	-2	-2	-2	-2	-1	-2	-4	-2	-2	1
Homonhon	-2	0	-2	-2	-2	-2	-2	-1	-2	-4	-2	-2	1
Lubang	1	0	1	1	1	1	1	2	1	-1	1	1	1
Luzon	5	0	5	5	5	5	5	5	5	3	5	5	5
Mapun	1	0	1	1	1	1	1	2	1	-1	1	1	1
Marin Duque	-2	0	-2	-2	-2	-2	-2	-1	-2	-4	-2	-2	1
Maripipi	2	0	2	2	2	-1	2	2	2	0	2	2	5
Masbate	-2	0	-2	-2	-2	-2	-2	-1	-2	-4	-2	-2	1
Mindanao	5	0	5	5	5	5	5	5	5	3	5	5	5
Mindoro	5	0	5	5	5	5	5	5	5	3	5	5	5
Negros	2	0	2	2	2	2	2	2	2	0	2	2	5
Palawan	9	1	6	6	6	6	6	6	5	6	6	6	6
Panay+	2	0	2	2	2	2	2	2	2	0	2	2	5
Panguturan+	1	0	1	1	1	1	1	2	1	-1	1	1	1
Patnanongon	1	0	1	1	1	1	1	2	1	-1	1	1	1
Polillo	1	0	1	1	1	1	1	2	1	-1	1	1	1
Romblon	-2	0	-2	-2	-2	-2	-2	-1	-2	-4	-2	-2	1
Siargao+	-2	0	-2	-2	-2	-2	-2	-1	-2	-4	-2	-2	1
Sibale	1	0	1	1	1	1	1	2	1	-1	1	1	1
Sibutu+	1	0	1	1	1	1	1	2	1	-1	1	1	1
Sibuyan	2	0	2	2	2	2	2	2	2	0	2	2	5
Simara	1	0	1	1	1	1	1	2	1	-1	1	1	1
Siqiujar	-2	0	-2	-2	-2	-2	-2	-1	-2	-4	-2	-2	1
Sulu+	5	0	5	5	5	5	5	5	5	3	5	5	5
Tablas	-2	0	-2	-2	-2	-2	-2	-1	-2	-4	-2	-2	1
Tawa Tawa+	2	0	2	2	2	2	2	2	2	0	2	2	2
Ticao	-2	0	-2	-2	-2	-2	-2	-1	-2	-4	-2	-2	1
Samar/Leyte+	5	0	5	5	5	5	5	5	5	3	5	5	5
Indonesia
Papua Barat	2	0	2	2	2	2	2	2	2	0	2	2	2
Papua	5	0	5	5	5	2	5	5	5	3	5	5	5
Nanggroe Aceh Darusalam	6	0	6	6	6	6	6	6	5	6	6	6	6
Sumatera Utara	6	0	6	6	6	6	6	6	5	6	6	6	6
Sumatera Barat	6	0	6	6	6	6	6	6	5	6	6	6	6
Riau	6	0	6	6	6	6	6	6	5	6	6	6	6
Jambi	6	0	6	6	6	6	6	6	5	6	6	6	6
Bengkulu	6	0	6	6	6	6	6	6	5	6	6	6	6
Sumatera Selatan	6	0	6	6	6	6	6	6	5	6	6	6	6
Lampung	6	0	6	6	6	6	6	6	5	6	6	6	6
Banten	5	0	5	2	5	5	5	5	5	3	5	5	5
DKI Jakarta	5	0	5	2	5	5	5	5	5	3	5	5	5
Jaw Timur	5	0	5	2	5	5	5	5	5	3	5	5	5
Jawa Barat	5	0	5	2	5	5	5	5	5	3	5	5	5
Jawa Tengah	6	0	6	3	6	6	6	6	5	6	6	6	6
Di Yogyakarta	6	0	6	3	6	6	6	6	5	6	6	6	6
Kalimantan Selatan	9	1	6	6	6	6	6	6	5	6	6	6	6
Kalimantan Timur	6	0	6	6	6	6	6	6	5	6	6	6	6
Kalimantan Tengah	6	0	6	6	6	6	6	6	5	6	6	6	6
Kalimantan Barat	6	0	6	6	6	6	6	6	5	6	6	6	6
Sulawesi Selatan	5	0	5	5	5	2	5	5	5	3	5	5	5
Sulawesi Barat	2	0	2	2	2	2	2	2	2	0	2	2	2
Gorontolo	2	0	2	2	2	2	2	2	2	0	2	2	2
Sulawesi Tenggara	2	0	2	2	2	2	2	2	2	0	2	2	2
Sulawesi Tengah	3	0	3	3	3	3	3	3	2	3	3	3	3
Sulawesi Utara	7	1	6	6	6	3	6	6	5	6	6	6	6
Bali	5	0	5	2	5	5	5	5	5	3	5	5	5
Simeulue	5	0	5	2	5	5	5	5	5	4	5	5	5
Nias	5	0	5	2	5	5	5	5	5	3	5	5	5
Siberut	0	0	0	0	0	0	0	2	0	-2	0	0	0
Pagai+	1	0	1	1	1	1	1	2	1	-1	1	1	1
Enggano	0	0	0	0	0	0	0	2	0	-2	0	0	0
Bintan+	5	0	5	5	2	5	5	5	5	3	5	5	5
Bangka	5	0	5	5	5	5	5	5	5	3	5	5	5
Belitung	5	0	5	2	5	5	5	5	5	3	5	5	5
Natuna	5	0	5	2	5	5	5	5	5	3	5	5	5
Lombok	6	0	6	3	6	6	6	6	5	6	6	6	6
Kangean Island	4	0	4	4	4	2	4	4	4	2	4	4	4
Taliwang (Sumbawa)	6	0	6	3	6	6	6	6	5	6	6	6	6
Sumba	5	0	5	2	5	5	5	5	5	3	5	5	5
Rintja/Kmodo	5	0	5	5	5	2	5	5	5	3	5	5	5
Flores	5	0	5	2	5	5	5	5	5	3	5	5	5
Rote	1	0	1	1	1	1	1	2	1	-1	1	1	1
Selayar	0	0	0	0	0	0	0	1	0	0	-1	0	0
Butung+	2	0	2	2	2	2	2	2	2	0	2	2	2
Buru	1	0	1	1	1	1	1	1	1	1	0	1	1
Wetar	1	0	1	1	1	1	1	2	1	-1	1	1	1
Babar	1	0	1	1	1	1	1	1	1	1	0	1	1
Kepulauan Tanimbar	1	0	1	1	1	1	1	1	1	1	0	1	1
Kepulauan Aru	1	0	1	1	1	1	1	1	1	1	0	1	1
Talaud+	1	0	1	1	1	1	1	1	1	1	0	1	1
Sangihe+	1	0	1	1	1	1	1	1	1	1	0	1	1
Morotai	1	0	1	1	1	1	1	1	1	1	0	1	1
Halmahera	2	0	2	2	2	2	2	2	2	1	2	2	2
Bacan+	1	0	1	1	1	1	1	1	1	1	0	1	1
Sula	1	0	1	1	1	1	1	1	1	1	0	1	1
Obi	1	0	1	1	1	1	1	1	1	1	0	1	1
Waigeo+	1	0	1	1	1	1	1	1	1	1	0	1	1
Biak	2	0	2	2	2	2	2	2	2	0	2	2	2
Japen	2	0	2	2	2	2	2	2	2	0	2	2	2
Misod+	1	0	1	1	1	1	1	1	1	1	0	1	1
Ceram	1	0	1	1	1	1	1	1	1	1	0	1	1
Sipura	0	0	0	0	0	0	0	2	0	-2	0	0	0
Sawa	0	0	0	0	0	0	0	2	0	-2	0	0	0
Leti	0	0	0	0	0	0	0	1	0	0	-1	0	0
Damar	1	0	1	1	1	1	1	1	1	1	0	1	1
Kai Besar	1	0	1	1	1	1	1	1	1	1	0	1	1
Numfoor	2	0	2	2	2	2	2	2	2	0	2	2	2
Peleng	2	0	2	2	2	2	2	2	2	0	2	2	2
Tuangku	1	0	1	1	1	1	1	2	1	-1	1	1	1
Kabaena	5	0	5	5	5	2	5	5	5	3	5	5	5
Pini	1	0	1	1	1	1	1	2	1	-1	1	1	1
Tanahbala+	1	0	1	1	1	1	1	2	1	-1	1	1	1
Jemaja+	1	0	1	1	1	1	1	3	0	1	1	1	1
Bawean	0	0	0	0	0	0	0	2	0	-2	0	0	0
Batudaka+	2	0	2	2	2	2	2	2	2	0	2	2	2
Timor (whole island)	5	0	5	2	5	5	5	5	5	3	5	5	5
Singapore	9	1	6	6	6	6	6	6	5	6	6	6	6
Bangladesh
Chittagong	6	0	6	5	6	6	6	6	5	6	6	6	6
Dhaka	5	0	5	5	5	5	3	5	4	5	5	5	5
Barisal	-1	0	-1	-1	-1	-1	-1	0	-2	-1	-1	-1	2
Rajshahi	2	0	2	2	2	2	0	2	1	2	2	2	5
Sylhet	5	0	5	5	5	5	3	5	4	5	5	5	5
Khulna	-1	0	-1	-1	-1	-1	-1	0	-2	-1	-1	-1	2
Nepal
Far Western	0	0	0	0	0	0	0	2	0	-2	0	0	0
Eastern	0	0	0	0	0	0	0	2	0	-2	0	0	0
Western	0	0	0	0	0	0	0	2	0	-2	0	0	0
Central	0	0	0	0	0	0	0	2	0	-2	0	0	0
Mid Western	0	0	0	0	0	0	0	2	0	-2	0	0	0
Taiwan	1	0	1	1	1	1	1	3	0	1	1	1	1
India
Manipur	5	0	5	5	5	5	3	5	4	5	5	5	5
Haryana	0	0	0	0	0	0	0	2	0	-2	0	0	0
Mizoram	5	0	5	5	5	5	3	5	4	5	5	5	5
Himachal Pradesh	0	0	0	0	0	0	0	2	0	-2	0	0	0
Andhra Pradesh	0	0	0	0	0	0	0	2	0	-2	0	0	0
Uttarakhand	0	0	0	0	0	0	0	2	0	-2	0	0	0
Puducherry	0	0	0	0	0	0	0	2	0	-2	0	0	0
M/N Andaman+	9	1	1	1	1	1	1	3	-2	1	1	1	1
Little Andaman	1	0	1	1	1	1	1	3	-2	1	1	1	1
Car Nicobar	9	1	1	1	1	1	1	3	-2	1	1	1	1
Katchal/Teressa+	9	1	6	3	6	6	6	6	3	6	6	6	6
Little Nicobar	6	0	6	3	6	6	6	6	3	6	6	6	6
Great Nicobar	9	1	6	3	6	6	6	6	3	6	6	6	6
Goa	0	0	0	0	0	0	0	2	0	-2	0	0	0
West Bengal	2	0	2	2	2	2	2	3	1	2	2	2	2
Jharkhand	0	0	0	0	0	0	0	2	0	-2	0	0	0
Karnataka	1	0	1	1	1	1	1	3	0	1	1	1	1
Nagaland	5	0	5	5	5	5	3	5	4	5	5	5	5
Bihar	0	0	0	0	0	0	0	2	0	-2	0	0	0
Lakshadweep	-6	0	-6	-6	-6	-6	-6	-4	-6	-6	-6	-2	-6
Arunachal Pradesh	5	0	5	5	5	5	3	5	4	5	5	5	5
Gujarat	0	0	0	0	0	0	0	2	0	-2	0	0	0
Orissa	0	0	0	0	0	0	0	2	0	-2	0	0	0
Dadra and Nagar Haveli	0	0	0	0	0	0	0	2	0	-2	0	0	0
Uttar Pradesh	0	0	0	0	0	0	0	2	0	-2	0	0	0
Madhya Pradesh	0	0	0	0	0	0	0	2	0	-2	0	0	0
Rajasthan	0	0	0	0	0	0	0	2	0	-2	0	0	0
Tripura	5	0	5	5	5	5	3	5	4	5	5	5	5
Chandigarh	0	0	0	0	0	0	0	2	0	-2	0	0	0
Daman and Diu	0	0	0	0	0	0	0	2	0	-2	0	0	0
Tamil Nadu	1	0	1	1	1	1	1	3	0	1	1	1	1
Kerala	1	0	1	1	1	1	1	3	0	1	1	1	1
Maharashtra	0	0	0	0	0	0	0	2	0	-2	0	0	0
Punjab	0	0	0	0	0	0	0	2	0	-2	0	0	0
Sikkim	0	0	0	0	0	0	0	2	0	-2	0	0	0
Assam	5	0	5	5	5	5	3	5	4	5	5	5	5
Chhattisgarh	0	0	0	0	0	0	0	2	0	-2	0	0	0
Meghalaya	5	0	5	5	5	5	3	5	4	5	5	5	5
Delhi	0	0	0	0	0	0	0	2	0	-2	0	0	0
Sri Lanka
Central	0	0	0	0	0	0	0	2	0	-2	0	0	0
North Western	0	0	0	0	0	0	0	2	0	-2	0	0	0
Uva	0	0	0	0	0	0	0	2	0	-2	0	0	0
Sabaragamuwa	-3	0	-3	-3	-3	-3	-3	-1	-3	-5	-3	-3	0
Southern	0	0	0	0	0	0	0	2	0	-2	0	0	0
Eastern	0	0	0	0	0	0	0	2	0	-2	0	0	0
Western	-3	0	-3	-3	-3	-3	-3	-1	-3	-5	-3	-3	0
North Central	0	0	0	0	0	0	0	2	0	-2	0	0	0
Northern	0	0	0	0	0	0	0	2	0	-2	0	0	0
Papua New Guinea
Central	0	0	0	0	0	0	0	2	0	-2	0	0	0
East New Britain	0	0	0	0	0	0	0	2	0	-2	0	0	0
East Sepik	1	0	1	1	1	1	1	2	1	-1	1	1	1
Madang	0	0	0	0	0	0	0	2	0	-2	0	0	0
Simbu	0	0	0	0	0	0	0	2	0	-2	0	0	0
Morobe	0	0	0	0	0	0	0	2	0	-2	0	0	0
Western	1	0	1	1	1	1	1	2	1	-1	1	1	1
West New Britain	0	0	0	0	0	0	0	2	0	-2	0	0	0
Manus	-1	0	-1	-1	-1	-1	-1	1	-1	-1	-2	-1	-1
Western Highlands	0	0	0	0	0	0	0	2	0	-2	0	0	0
Gulf	0	0	0	0	0	0	0	2	0	-2	0	0	0
North Solomons	-1	0	-1	-1	-1	-1	-1	1	-1	-1	-2	-1	-1
New Ireland	0	0	0	0	0	0	0	2	0	-2	0	0	0
NCD	0	0	0	0	0	0	0	2	0	-2	0	0	0
West Sepik	1	0	1	1	1	1	1	2	1	-1	1	1	1
Oro	0	0	0	0	0	0	0	2	0	-2	0	0	0
Milne Bay	0	0	0	0	0	0	0	2	0	-2	0	0	0
Southern Highlands	0	0	0	0	0	0	0	2	0	-2	0	0	0
Eastern Highlands	0	0	0	0	0	0	0	2	0	-2	0	0	0
Enga	0	0	0	0	0	0	0	2	0	-2	0	0	0
China
Hebei Sheng	-1	0	-1	-1	-1	-1	-1	1	-1	-1	-2	-1	-1
Anhui Sheng	-1	0	-1	-1	-1	-1	-1	1	-1	-1	-2	-1	-1
Hainan Sheng	1	0	1	1	1	1	1	3	0	1	1	1	1
Tianjin Shi	-1	0	-1	-1	-1	-1	-1	1	-1	-1	-2	-1	-1
Qinghai Sheng	-4	0	-4	-4	-4	-4	-4	-2	-4	-4	-5	-4	-1
Jilin Sheng	-4	0	-4	-4	-4	-4	-4	-2	-4	-4	-5	-4	-1
Shanxi Sheng	-1	0	-1	-1	-1	-1	-1	1	-1	-1	-2	-1	-1
Heilongjiang Sheng	-4	0	-4	-4	-4	-4	-4	-2	-4	-4	-5	-4	-1
Guangxi Zhuangzu Zizhiqu	0	0	0	0	0	0	0	2	0	-2	0	0	0
Yunnan Sheng	5	0	5	5	5	5	3	5	4	5	5	5	5
Jiangxi Sheng	-1	0	-1	-1	-1	-1	-1	1	-1	-1	-2	-1	-1
Llasa	-1	0	-1	-1	-1	-1	-1	1	-1	-1	-2	-1	-1
Ngari	0	0	0	0	0	0	0	2	0	-2	0	0	0
Nagqu	-1	0	-1	-1	-1	-1	-1	1	-1	-1	-2	-1	-1
Qamdo	1	0	1	1	1	1	1	2	1	-1	1	1	1
Shigatse	0	0	0	0	0	0	0	2	0	-2	0	0	0
Shannan	-1	0	-1	-1	-1	-1	-1	1	-1	-1	-2	-1	-1
Nyingchi	4	0	4	4	4	4	2	4	4	2	4	4	4
Guangdong Sheng	3	0	3	3	3	2	3	3	3	1	3	3	3
Fujian Sheng	-1	0	-1	-1	-1	-1	-1	1	-1	-1	-2	-1	-1
Nei Mongol Zizhiqu	-4	0	-4	-4	-4	-4	-4	-2	-4	-4	-5	-4	-1
Beijing Shi	-1	0	-1	-1	-1	-1	-1	1	-1	-1	-2	-1	-1
Xinjiang Uygur Zizhiqu	-4	0	-4	-4	-4	-4	-4	-2	-4	-4	-5	-4	-1
Jiangsu Sheng	-1	0	-1	-1	-1	-1	-1	1	-1	-1	-2	-1	-1
Shanghai Shi	-1	0	-1	-1	-1	-1	-1	1	-1	-1	-2	-1	-1
Shaanxi Sheng	-1	0	-1	-1	-1	-1	-1	1	-1	-1	-2	-1	-1
Liaoning Sheng	-1	0	-1	-1	-1	-1	-1	1	-1	-1	-2	-1	-1
Sichuan Sheng	0	0	0	0	0	0	0	2	0	-2	0	0	0
Guizhou Sheng	0	0	0	0	0	0	0	2	0	-2	0	0	0
Gansu Sheng	-1	0	-1	-1	-1	-1	-1	1	-1	-1	-2	-1	-1
Chongqing Shi	0	0	0	0	0	0	0	2	0	-2	0	0	0
Shandong Sheng	-1	0	-1	-1	-1	-1	-1	1	-1	-1	-2	-1	-1
Henan Sheng	-1	0	-1	-1	-1	-1	-1	1	-1	-1	-2	-1	-1
Hubei Sheng	-1	0	-1	-1	-1	-1	-1	1	-1	-1	-2	-1	-1
Zhejiang Sheng	-1	0	-1	-1	-1	-1	-1	1	-1	-1	-2	-1	-1
Ningxia Huizu Zizhiqu	-1	0	-1	-1	-1	-1	-1	1	-1	-1	-2	-1	-1
Hunan Sheng	0	0	0	0	0	0	0	2	0	-2	0	0	0
Palau	-1	0	-1	-1	-1	-4	-1	-1	-1	-1	-1	3	-1
Bhutan
Paro	-4	0	-4	-4	-4	-4	-4	-2	-4	-4	-5	-4	-1
Bumthang	0	0	0	0	0	0	0	2	0	-1	0	0	0
Zhemgang	1	0	1	1	1	1	1	2	1	0	1	1	1
Sarpang	2	0	2	2	2	2	2	3	1	2	2	2	2
Samdrup-Jonkha	1	0	1	1	1	1	1	2	1	0	1	1	1
Wangdue-Phodrang	0	0	0	0	0	0	0	2	0	-1	0	0	0
Lhuentse	-3	0	-3	-3	-3	-3	-3	-1	-3	-4	-3	-3	0
Chhukha	2	0	2	2	2	2	2	3	1	2	2	2	2
Mongar	1	0	1	1	1	1	1	2	1	0	1	1	1
Trongsa	-3	0	-3	-3	-3	-3	-3	-1	-3	-4	-3	-3	0
Dagana	2	0	2	2	2	2	2	3	1	2	2	2	2
Punakha	-1	0	-1	-1	-1	-1	-1	1	-1	-1	-2	-1	-1
Pemagatshel	1	0	1	1	1	1	1	2	1	0	1	1	1
Samtse	0	0	0	0	0	0	0	2	0	-1	0	0	0
Trashigang	1	0	1	1	1	1	1	2	1	0	1	1	1
Gasa	-4	0	-4	-4	-4	-4	-4	-2	-4	-4	-5	-4	-1
Trashi Yangtse	0	0	0	0	0	0	0	2	0	-1	0	0	0
Thimphu	-1	0	-1	-1	-1	-1	-1	1	-1	-1	-2	-1	-1
Tsirang	2	0	2	2	2	2	2	3	1	2	2	2	2
Ha	-3	0	-3	-3	-3	-3	-3	-1	-3	-4	-3	-3	0
